# Supplementary material for: Variation of Chemical Composition and Antioxidant Properties of Kiwiberry (Actinidia arguta) in a Three-Year Study
Source: Molecules. 2023 Jan 3;28(1):455. doi: 10.3390/molecules28010455 (PMC9823446; doi:10.3390/molecules28010455)
Supplement: Supplementary file 1 [file molecules-28-00455-s001.zip]

Archive with 1 entries (1 files):
- molecules-2113432-supplementary.pdf
